# Supplementary material for: Therapeutic Potentials of the Seaweed-Derived Compounds for Alzheimer’s Disease
Source: Molecules. 2025 Nov 19;30(22):4456. doi: 10.3390/molecules30224456 (PMC12655838; doi:10.3390/molecules30224456)
Supplement: Supplementary file 1 [file molecules-30-04456-s001.zip]

Archive with 1 entries (1 files):
- molecules-3918267-supplementary.pdf
